# Supplementary material for: Apoptotic Cells Trigger Calcium Entry in Phagocytes by Inducing the Orai1-STIM1 Association
Source: Cells. 2021 Oct 9;10(10):2702. doi: 10.3390/cells10102702 (PMC8534458; doi:10.3390/cells10102702)
Supplement: Supplementary file 1 [file cells-10-02702-s001.zip]

Archive with 2 entries (2 files):
- Movie S1_revised.mp4
- Supplementary Figures_Cells_revised.pdf
